# Supplementary material for: Development of a Physiologically Based Model of Bilirubin Metabolism in Health and Disease and Its Comparison With Real‐World Data
Source: CPT Pharmacometrics Syst Pharmacol. 2026 Jan 16;15(2):e70183. doi: 10.1002/psp4.70183 (PMC12823313; doi:10.1002/psp4.70183)
Supplement: Supplementary file 1 — Data S1: psp470183‐sup‐0001‐DataS1.zip. [file PSP4-15-e70183-s001.zip]

Archive with 2 entries (2 files):
- psp470183-sup-0001-Supinfo.docx
- psp470183-sup-0002-TableS4.xlsx
