# Supplementary material for: Development of a Physiologically Based Model of Bilirubin Metabolism in Health and Disease and Its Comparison With Real‐World Data
Source: CPT Pharmacometrics Syst Pharmacol. 2026 Jan 16;15(2):e70183. doi: 10.1002/psp4.70183 (PMC12823313; doi:10.1002/psp4.70183)
Supplement: Supplementary file 1 — Data S1: psp470183‐sup‐0001‐DataS1.zip. [file PSP4-15-e70183-s001.zip › psp470183-sup-0002-TableS4.xlsx]

## Sheet: TableS4
Table S4. Results for sensitivity analyses of identified kinetic parameters.
	Output	Parameter	Sensitivity
Healthy	uBilirubin Plasma	cBilirubin-MRP2-Vmax	0
	uBilirubin Plasma	Urobilinogen-MRP2-Vmax	0
	uBilirubin Plasma	cBilirubin-MRP3-Vmax	0
	uBilirubin Plasma	uBilirubin-OATP1B1-Vmax	-0.555398
	uBilirubin Plasma	cBilirubin-OATP1B1-Vmax	0
	uBilirubin Plasma	Urobilinogen-OATP1B1-Vmax	0
	uBilirubin Plasma	uBilirubin-UGT1A1-cBilirubin-Vmax	-0.0353474
	uBilirubin Plasma	cBilirubin-GUS-uBilirubin-Vmax	0
	uBilirubin Plasma	uBilirubin-BilR-Urobilinogen-Vmax	-0.000324399
	uBilirubin Plasma	uBilirubin-OATP1B1-independent-Rate Constant	-0.290948
	uBilirubin Plasma	cBilirubin-MRP2-Km	0
	uBilirubin Plasma	Urobilinogen-MRP2-Km	0
	uBilirubin Plasma	cBilirubin-MRP3-Km	0
	uBilirubin Plasma	uBilirubin-OATP1B1-Km	0.554932
	uBilirubin Plasma	cBilirubin-OATP1B1-Km	0
	uBilirubin Plasma	Urobilinogen-OATP1B1-Km	0
	uBilirubin Plasma	uBilirubin-UGT1A1-cBilirubin-Km	0.0352332
	uBilirubin Plasma	cBilirubin-GUS-uBilirubin-Km	0
	uBilirubin Plasma	uBilirubin-BilR-Urobilinogen-Km	0.000322885
	uBilirubin Plasma	Urobilinogen-Renal Clearances-Km	0
	uBilirubin Plasma	Urobilinogen-Renal Clearances-TSmax	0
	cBilirubin Plasma	cBilirubin-MRP2-Vmax	-0.98409
	cBilirubin Plasma	Urobilinogen-MRP2-Vmax	0
	cBilirubin Plasma	cBilirubin-MRP3-Vmax	0.884752
	cBilirubin Plasma	uBilirubin-OATP1B1-Vmax	0
	cBilirubin Plasma	cBilirubin-OATP1B1-Vmax	-0.99344
	cBilirubin Plasma	Urobilinogen-OATP1B1-Vmax	0
	cBilirubin Plasma	uBilirubin-UGT1A1-cBilirubin-Vmax	0
	cBilirubin Plasma	cBilirubin-GUS-uBilirubin-Vmax	0
	cBilirubin Plasma	uBilirubin-BilR-Urobilinogen-Vmax	-0.000386492
	cBilirubin Plasma	uBilirubin-OATP1B1-independent-Rate Constant	0
	cBilirubin Plasma	cBilirubin-MRP2-Km	0.980518
	cBilirubin Plasma	Urobilinogen-MRP2-Km	0
	cBilirubin Plasma	cBilirubin-MRP3-Km	-0.885844
	cBilirubin Plasma	uBilirubin-OATP1B1-Km	0
	cBilirubin Plasma	cBilirubin-OATP1B1-Km	0.990543
	cBilirubin Plasma	Urobilinogen-OATP1B1-Km	0
	cBilirubin Plasma	uBilirubin-UGT1A1-cBilirubin-Km	0
	cBilirubin Plasma	cBilirubin-GUS-uBilirubin-Km	0
	cBilirubin Plasma	uBilirubin-BilR-Urobilinogen-Km	0.000374709
	cBilirubin Plasma	Urobilinogen-Renal Clearances-Km	0
	cBilirubin Plasma	Urobilinogen-Renal Clearances-TSmax	0
	cBilirubin Plasma Fraction	cBilirubin-MRP2-Vmax	-0.910344
	cBilirubin Plasma Fraction	Urobilinogen-MRP2-Vmax	0
	cBilirubin Plasma Fraction	cBilirubin-MRP3-Vmax	0.818804
	cBilirubin Plasma Fraction	uBilirubin-OATP1B1-Vmax	0.51369
	cBilirubin Plasma Fraction	cBilirubin-OATP1B1-Vmax	-0.918991
	cBilirubin Plasma Fraction	Urobilinogen-OATP1B1-Vmax	0
	cBilirubin Plasma Fraction	uBilirubin-UGT1A1-cBilirubin-Vmax	0.0327096
	cBilirubin Plasma Fraction	cBilirubin-GUS-uBilirubin-Vmax	0
	cBilirubin Plasma Fraction	uBilirubin-BilR-Urobilinogen-Vmax	0
	cBilirubin Plasma Fraction	uBilirubin-OATP1B1-independent-Rate Constant	0.269354
	cBilirubin Plasma Fraction	cBilirubin-MRP2-Km	0.90742
	cBilirubin Plasma Fraction	Urobilinogen-MRP2-Km	0
	cBilirubin Plasma Fraction	cBilirubin-MRP3-Km	-0.819507
	cBilirubin Plasma Fraction	uBilirubin-OATP1B1-Km	-0.514793
	cBilirubin Plasma Fraction	cBilirubin-OATP1B1-Km	0.916755
	cBilirubin Plasma Fraction	Urobilinogen-OATP1B1-Km	0
	cBilirubin Plasma Fraction	uBilirubin-UGT1A1-cBilirubin-Km	-0.0326108
	cBilirubin Plasma Fraction	cBilirubin-GUS-uBilirubin-Km	0
	cBilirubin Plasma Fraction	uBilirubin-BilR-Urobilinogen-Km	0
	cBilirubin Plasma Fraction	Urobilinogen-Renal Clearances-Km	0
	cBilirubin Plasma Fraction	Urobilinogen-Renal Clearances-TSmax	0
	Urobilinogen Urinary Excretion Rate	cBilirubin-MRP2-Vmax	0
	Urobilinogen Urinary Excretion Rate	Urobilinogen-MRP2-Vmax	-0.26677
	Urobilinogen Urinary Excretion Rate	cBilirubin-MRP3-Vmax	0
	Urobilinogen Urinary Excretion Rate	uBilirubin-OATP1B1-Vmax	0
	Urobilinogen Urinary Excretion Rate	cBilirubin-OATP1B1-Vmax	0
	Urobilinogen Urinary Excretion Rate	Urobilinogen-OATP1B1-Vmax	-0.515039
	Urobilinogen Urinary Excretion Rate	uBilirubin-UGT1A1-cBilirubin-Vmax	0
	Urobilinogen Urinary Excretion Rate	cBilirubin-GUS-uBilirubin-Vmax	0
	Urobilinogen Urinary Excretion Rate	uBilirubin-BilR-Urobilinogen-Vmax	0.094306
	Urobilinogen Urinary Excretion Rate	uBilirubin-OATP1B1-independent-Rate Constant	0
	Urobilinogen Urinary Excretion Rate	cBilirubin-MRP2-Km	0
	Urobilinogen Urinary Excretion Rate	Urobilinogen-MRP2-Km	0.26626
	Urobilinogen Urinary Excretion Rate	cBilirubin-MRP3-Km	0
	Urobilinogen Urinary Excretion Rate	uBilirubin-OATP1B1-Km	0
	Urobilinogen Urinary Excretion Rate	cBilirubin-OATP1B1-Km	0
	Urobilinogen Urinary Excretion Rate	Urobilinogen-OATP1B1-Km	0.514706
	Urobilinogen Urinary Excretion Rate	uBilirubin-UGT1A1-cBilirubin-Km	0
	Urobilinogen Urinary Excretion Rate	cBilirubin-GUS-uBilirubin-Km	0
	Urobilinogen Urinary Excretion Rate	uBilirubin-BilR-Urobilinogen-Km	-0.0830297
	Urobilinogen Urinary Excretion Rate	Urobilinogen-Renal Clearances-Km	-0.000236538
	Urobilinogen Urinary Excretion Rate	Urobilinogen-Renal Clearances-TSmax	0
	Urobilinogen Fecal Excretion Rate	cBilirubin-MRP2-Vmax	0
	Urobilinogen Fecal Excretion Rate	Urobilinogen-MRP2-Vmax	0.00426131
	Urobilinogen Fecal Excretion Rate	cBilirubin-MRP3-Vmax	0
	Urobilinogen Fecal Excretion Rate	uBilirubin-OATP1B1-Vmax	0
	Urobilinogen Fecal Excretion Rate	cBilirubin-OATP1B1-Vmax	0
	Urobilinogen Fecal Excretion Rate	Urobilinogen-OATP1B1-Vmax	0.00822667
	Urobilinogen Fecal Excretion Rate	uBilirubin-UGT1A1-cBilirubin-Vmax	0
	Urobilinogen Fecal Excretion Rate	cBilirubin-GUS-uBilirubin-Vmax	0
	Urobilinogen Fecal Excretion Rate	uBilirubin-BilR-Urobilinogen-Vmax	0.00670454
	Urobilinogen Fecal Excretion Rate	uBilirubin-OATP1B1-independent-Rate Constant	0
	Urobilinogen Fecal Excretion Rate	cBilirubin-MRP2-Km	0
	Urobilinogen Fecal Excretion Rate	Urobilinogen-MRP2-Km	-0.00425317
	Urobilinogen Fecal Excretion Rate	cBilirubin-MRP3-Km	0
	Urobilinogen Fecal Excretion Rate	uBilirubin-OATP1B1-Km	0
	Urobilinogen Fecal Excretion Rate	cBilirubin-OATP1B1-Km	0
	Urobilinogen Fecal Excretion Rate	Urobilinogen-OATP1B1-Km	-0.00822137
	Urobilinogen Fecal Excretion Rate	uBilirubin-UGT1A1-cBilirubin-Km	0
	Urobilinogen Fecal Excretion Rate	cBilirubin-GUS-uBilirubin-Km	0
	Urobilinogen Fecal Excretion Rate	uBilirubin-BilR-Urobilinogen-Km	-0.00650404
	Urobilinogen Fecal Excretion Rate	Urobilinogen-Renal Clearances-Km	0
	Urobilinogen Fecal Excretion Rate	Urobilinogen-Renal Clearances-TSmax	0
	uBilirubin Disappearance Curve (Dimensionless)	cBilirubin-MRP2-Vmax	0
	uBilirubin Disappearance Curve (Dimensionless)	Urobilinogen-MRP2-Vmax	0
	uBilirubin Disappearance Curve (Dimensionless)	cBilirubin-MRP3-Vmax	0
	uBilirubin Disappearance Curve (Dimensionless)	uBilirubin-OATP1B1-Vmax	-0.0966848
	uBilirubin Disappearance Curve (Dimensionless)	cBilirubin-OATP1B1-Vmax	0
	uBilirubin Disappearance Curve (Dimensionless)	Urobilinogen-OATP1B1-Vmax	0
	uBilirubin Disappearance Curve (Dimensionless)	uBilirubin-UGT1A1-cBilirubin-Vmax	-0.00608203
	uBilirubin Disappearance Curve (Dimensionless)	cBilirubin-GUS-uBilirubin-Vmax	0
	uBilirubin Disappearance Curve (Dimensionless)	uBilirubin-BilR-Urobilinogen-Vmax	0
	uBilirubin Disappearance Curve (Dimensionless)	uBilirubin-OATP1B1-independent-Rate Constant	-0.0506904
	uBilirubin Disappearance Curve (Dimensionless)	Urobilinogen-Renal Clearances-Km	0
	uBilirubin Disappearance Curve (Dimensionless)	cBilirubin-MRP2-Km	0
	uBilirubin Disappearance Curve (Dimensionless)	Urobilinogen-MRP2-Km	0
	uBilirubin Disappearance Curve (Dimensionless)	cBilirubin-MRP3-Km	0
	uBilirubin Disappearance Curve (Dimensionless)	uBilirubin-OATP1B1-Km	0.0968866
	uBilirubin Disappearance Curve (Dimensionless)	cBilirubin-OATP1B1-Km	0
	uBilirubin Disappearance Curve (Dimensionless)	Urobilinogen-OATP1B1-Km	0
	uBilirubin Disappearance Curve (Dimensionless)	uBilirubin-UGT1A1-cBilirubin-Km	0.00606602
	uBilirubin Disappearance Curve (Dimensionless)	cBilirubin-GUS-uBilirubin-Km	0
	uBilirubin Disappearance Curve (Dimensionless)	uBilirubin-BilR-Urobilinogen-Km	0
	uBilirubin Disappearance Curve (Dimensionless)	Urobilinogen-Renal Clearances-TSmax	0
	uBilirubin Disappearance Curve (per cubic plasma)	cBilirubin-MRP2-Vmax	0
	uBilirubin Disappearance Curve (per cubic plasma)	Urobilinogen-MRP2-Vmax	0
	uBilirubin Disappearance Curve (per cubic plasma)	cBilirubin-MRP3-Vmax	0
	uBilirubin Disappearance Curve (per cubic plasma)	uBilirubin-OATP1B1-Vmax	-0.0966847
	uBilirubin Disappearance Curve (per cubic plasma)	cBilirubin-OATP1B1-Vmax	0
	uBilirubin Disappearance Curve (per cubic plasma)	Urobilinogen-OATP1B1-Vmax	0
	uBilirubin Disappearance Curve (per cubic plasma)	uBilirubin-UGT1A1-cBilirubin-Vmax	-0.00608191
	uBilirubin Disappearance Curve (per cubic plasma)	cBilirubin-GUS-uBilirubin-Vmax	0
	uBilirubin Disappearance Curve (per cubic plasma)	uBilirubin-BilR-Urobilinogen-Vmax	0
	uBilirubin Disappearance Curve (per cubic plasma)	uBilirubin-OATP1B1-independent-Rate Constant	-0.0506903
	uBilirubin Disappearance Curve (per cubic plasma)	Urobilinogen-Renal Clearances-Km	0
	uBilirubin Disappearance Curve (per cubic plasma)	cBilirubin-MRP2-Km	0
	uBilirubin Disappearance Curve (per cubic plasma)	Urobilinogen-MRP2-Km	0
	uBilirubin Disappearance Curve (per cubic plasma)	cBilirubin-MRP3-Km	0
	uBilirubin Disappearance Curve (per cubic plasma)	uBilirubin-OATP1B1-Km	0.0968864
	uBilirubin Disappearance Curve (per cubic plasma)	cBilirubin-OATP1B1-Km	0
	uBilirubin Disappearance Curve (per cubic plasma)	Urobilinogen-OATP1B1-Km	0
	uBilirubin Disappearance Curve (per cubic plasma)	uBilirubin-UGT1A1-cBilirubin-Km	0.00606583
	uBilirubin Disappearance Curve (per cubic plasma)	cBilirubin-GUS-uBilirubin-Km	0
	uBilirubin Disappearance Curve (per cubic plasma)	uBilirubin-BilR-Urobilinogen-Km	0
	uBilirubin Disappearance Curve (per cubic plasma)	Urobilinogen-Renal Clearances-TSmax	0
	Cumulative Recovery of Injected Bilirubin in Urine	cBilirubin-MRP2-Vmax	0.000480335
	Cumulative Recovery of Injected Bilirubin in Urine	Urobilinogen-MRP2-Vmax	-0.256405
	Cumulative Recovery of Injected Bilirubin in Urine	cBilirubin-MRP3-Vmax	-0.000428217
	Cumulative Recovery of Injected Bilirubin in Urine	uBilirubin-OATP1B1-Vmax	0.000142214
	Cumulative Recovery of Injected Bilirubin in Urine	cBilirubin-OATP1B1-Vmax	0.000511244
	Cumulative Recovery of Injected Bilirubin in Urine	Urobilinogen-OATP1B1-Vmax	-0.495068
	Cumulative Recovery of Injected Bilirubin in Urine	uBilirubin-UGT1A1-cBilirubin-Vmax	0
	Cumulative Recovery of Injected Bilirubin in Urine	cBilirubin-GUS-uBilirubin-Vmax	0
	Cumulative Recovery of Injected Bilirubin in Urine	uBilirubin-BilR-Urobilinogen-Vmax	0.0261352
	Cumulative Recovery of Injected Bilirubin in Urine	uBilirubin-OATP1B1-independent-Rate Constant	0
	Cumulative Recovery of Injected Bilirubin in Urine	Urobilinogen-Renal Clearances-Km	-0.000227052
	Cumulative Recovery of Injected Bilirubin in Urine	cBilirubin-MRP2-Km	-0.000478891
	Cumulative Recovery of Injected Bilirubin in Urine	Urobilinogen-MRP2-Km	0.25593
	Cumulative Recovery of Injected Bilirubin in Urine	cBilirubin-MRP3-Km	0.000429489
	Cumulative Recovery of Injected Bilirubin in Urine	uBilirubin-OATP1B1-Km	-0.00014174
	Cumulative Recovery of Injected Bilirubin in Urine	cBilirubin-OATP1B1-Km	-0.000509692
	Cumulative Recovery of Injected Bilirubin in Urine	Urobilinogen-OATP1B1-Km	0.495047
	Cumulative Recovery of Injected Bilirubin in Urine	uBilirubin-UGT1A1-cBilirubin-Km	0
	Cumulative Recovery of Injected Bilirubin in Urine	cBilirubin-GUS-uBilirubin-Km	0
	Cumulative Recovery of Injected Bilirubin in Urine	uBilirubin-BilR-Urobilinogen-Km	-0.0260729
	Cumulative Recovery of Injected Bilirubin in Urine	Urobilinogen-Renal Clearances-TSmax	0
	Cumulative Recovery of Injected Bilirubin in Feces	cBilirubin-MRP2-Vmax	0.000523521
	Cumulative Recovery of Injected Bilirubin in Feces	Urobilinogen-MRP2-Vmax	0.0114113
	Cumulative Recovery of Injected Bilirubin in Feces	cBilirubin-MRP3-Vmax	-0.000466014
	Cumulative Recovery of Injected Bilirubin in Feces	uBilirubin-OATP1B1-Vmax	0.000301276
	Cumulative Recovery of Injected Bilirubin in Feces	cBilirubin-OATP1B1-Vmax	0.000560723
	Cumulative Recovery of Injected Bilirubin in Feces	Urobilinogen-OATP1B1-Vmax	0.0220279
	Cumulative Recovery of Injected Bilirubin in Feces	uBilirubin-UGT1A1-cBilirubin-Vmax	0
	Cumulative Recovery of Injected Bilirubin in Feces	cBilirubin-GUS-uBilirubin-Vmax	0
	Cumulative Recovery of Injected Bilirubin in Feces	uBilirubin-BilR-Urobilinogen-Vmax	0.00120942
	Cumulative Recovery of Injected Bilirubin in Feces	uBilirubin-OATP1B1-independent-Rate Constant	0.000157703
	Cumulative Recovery of Injected Bilirubin in Feces	Urobilinogen-Renal Clearances-Km	0
	Cumulative Recovery of Injected Bilirubin in Feces	cBilirubin-MRP2-Km	-0.000522036
	Cumulative Recovery of Injected Bilirubin in Feces	Urobilinogen-MRP2-Km	-0.0113901
	Cumulative Recovery of Injected Bilirubin in Feces	cBilirubin-MRP3-Km	0.000467343
	Cumulative Recovery of Injected Bilirubin in Feces	uBilirubin-OATP1B1-Km	-0.000300948
	Cumulative Recovery of Injected Bilirubin in Feces	cBilirubin-OATP1B1-Km	-0.000559098
	Cumulative Recovery of Injected Bilirubin in Feces	Urobilinogen-OATP1B1-Km	-0.0220266
	Cumulative Recovery of Injected Bilirubin in Feces	uBilirubin-UGT1A1-cBilirubin-Km	0
	Cumulative Recovery of Injected Bilirubin in Feces	cBilirubin-GUS-uBilirubin-Km	0
	Cumulative Recovery of Injected Bilirubin in Feces	uBilirubin-BilR-Urobilinogen-Km	-0.00119824
	Cumulative Recovery of Injected Bilirubin in Feces	Urobilinogen-Renal Clearances-TSmax	0
Rotor	uBilirubin Plasma	uBilirubin-OATP1B1-independent-Rate Constant	-0.894071
	uBilirubin Plasma	uBilirubin-UGT1A1-cBilirubin-Vmax	-0.0387299
	uBilirubin Plasma	cBilirubin-GUS-uBilirubin-Vmax	0
	uBilirubin Plasma	uBilirubin-BilR-Urobilinogen-Vmax	-0.000354924
	uBilirubin Plasma	cBilirubin-MRP3-Vmax	0
	uBilirubin Plasma	cBilirubin-MRP2-Vmax	0
	uBilirubin Plasma	Urobilinogen-MRP2-Vmax	0
	uBilirubin Plasma	Urobilinogen-Renal Clearances-TSmax	0
	uBilirubin Plasma	Urobilinogen-Renal Clearances-Km	0
	uBilirubin Plasma	cBilirubin-MRP2-Km	0
	uBilirubin Plasma	Urobilinogen-MRP2-Km	0
	uBilirubin Plasma	cBilirubin-MRP3-Km	0
	uBilirubin Plasma	uBilirubin-UGT1A1-cBilirubin-Km	0.0386056
	uBilirubin Plasma	cBilirubin-GUS-uBilirubin-Km	0
	uBilirubin Plasma	uBilirubin-BilR-Urobilinogen-Km	0.00035129
	cBilirubin Plasma	uBilirubin-OATP1B1-independent-Rate Constant	0
	cBilirubin Plasma	uBilirubin-UGT1A1-cBilirubin-Vmax	0
	cBilirubin Plasma	cBilirubin-GUS-uBilirubin-Vmax	0
	cBilirubin Plasma	uBilirubin-BilR-Urobilinogen-Vmax	-0.000378586
	cBilirubin Plasma	cBilirubin-MRP3-Vmax	0.884756
	cBilirubin Plasma	cBilirubin-MRP2-Vmax	-0.984095
	cBilirubin Plasma	Urobilinogen-MRP2-Vmax	0
	cBilirubin Plasma	Urobilinogen-Renal Clearances-TSmax	0
	cBilirubin Plasma	Urobilinogen-Renal Clearances-Km	0
	cBilirubin Plasma	cBilirubin-MRP2-Km	0.980524
	cBilirubin Plasma	Urobilinogen-MRP2-Km	0
	cBilirubin Plasma	cBilirubin-MRP3-Km	-0.885848
	cBilirubin Plasma	uBilirubin-UGT1A1-cBilirubin-Km	0
	cBilirubin Plasma	cBilirubin-GUS-uBilirubin-Km	0
	cBilirubin Plasma	uBilirubin-BilR-Urobilinogen-Km	0.000370679
Gilbert	uBilirubin Plasma	Urobilinogen-Renal Clearances-Km	0
	uBilirubin Plasma	cBilirubin-MRP2-Km	0
	uBilirubin Plasma	Urobilinogen-MRP2-Km	0
	uBilirubin Plasma	cBilirubin-MRP3-Km	0
	uBilirubin Plasma	uBilirubin-OATP1B1-Km	0.627392
	uBilirubin Plasma	cBilirubin-OATP1B1-Km	0
	uBilirubin Plasma	Urobilinogen-OATP1B1-Km	0
	uBilirubin Plasma	uBilirubin-UGT1A1-cBilirubin-Km	0.836384
	uBilirubin Plasma	cBilirubin-GUS-uBilirubin-Km	0
	uBilirubin Plasma	uBilirubin-BilR-Urobilinogen-Km	0.000380616
	uBilirubin Plasma	cBilirubin-MRP2-Vmax	0
	uBilirubin Plasma	Urobilinogen-MRP2-Vmax	0
	uBilirubin Plasma	cBilirubin-MRP3-Vmax	0
	uBilirubin Plasma	uBilirubin-OATP1B1-Vmax	-0.628005
	uBilirubin Plasma	cBilirubin-OATP1B1-Vmax	0
	uBilirubin Plasma	Urobilinogen-OATP1B1-Vmax	0
	uBilirubin Plasma	uBilirubin-UGT1A1-cBilirubin-Vmax	-0.880746
	uBilirubin Plasma	cBilirubin-GUS-uBilirubin-Vmax	0
	uBilirubin Plasma	uBilirubin-BilR-Urobilinogen-Vmax	-0.000387198
	uBilirubin Plasma	uBilirubin-OATP1B1-independent-Rate Constant	-0.329029
	uBilirubin Plasma	Urobilinogen-Renal Clearances-TSmax	0
	cBilirubin Plasma	Urobilinogen-Renal Clearances-Km	0
	cBilirubin Plasma	cBilirubin-MRP2-Km	0.980518
	cBilirubin Plasma	Urobilinogen-MRP2-Km	0
	cBilirubin Plasma	cBilirubin-MRP3-Km	-0.885843
	cBilirubin Plasma	uBilirubin-OATP1B1-Km	0
	cBilirubin Plasma	cBilirubin-OATP1B1-Km	0.99054
	cBilirubin Plasma	Urobilinogen-OATP1B1-Km	0
	cBilirubin Plasma	uBilirubin-UGT1A1-cBilirubin-Km	0.000143284
	cBilirubin Plasma	cBilirubin-GUS-uBilirubin-Km	0
	cBilirubin Plasma	uBilirubin-BilR-Urobilinogen-Km	0.000378316
	cBilirubin Plasma	cBilirubin-MRP2-Vmax	-0.98409
	cBilirubin Plasma	Urobilinogen-MRP2-Vmax	0
	cBilirubin Plasma	cBilirubin-MRP3-Vmax	0.884751
	cBilirubin Plasma	uBilirubin-OATP1B1-Vmax	-0.000107505
	cBilirubin Plasma	cBilirubin-OATP1B1-Vmax	-0.993437
	cBilirubin Plasma	Urobilinogen-OATP1B1-Vmax	0
	cBilirubin Plasma	uBilirubin-UGT1A1-cBilirubin-Vmax	-0.000151668
	cBilirubin Plasma	cBilirubin-GUS-uBilirubin-Vmax	0
	cBilirubin Plasma	uBilirubin-BilR-Urobilinogen-Vmax	-0.000387905
	cBilirubin Plasma	uBilirubin-OATP1B1-independent-Rate Constant	0
	cBilirubin Plasma	Urobilinogen-Renal Clearances-TSmax	0
Crigler-Najjar	uBilirubin Plasma	Urobilinogen-Renal Clearances-Km	0
	uBilirubin Plasma	cBilirubin-MRP2-Km	0
	uBilirubin Plasma	Urobilinogen-MRP2-Km	0
	uBilirubin Plasma	cBilirubin-MRP3-Km	0
	uBilirubin Plasma	uBilirubin-OATP1B1-Km	0.640113
	uBilirubin Plasma	cBilirubin-OATP1B1-Km	0
	uBilirubin Plasma	Urobilinogen-OATP1B1-Km	0
	uBilirubin Plasma	uBilirubin-UGT1A1-cBilirubin-Km	0.986431
	uBilirubin Plasma	cBilirubin-GUS-uBilirubin-Km	0
	uBilirubin Plasma	uBilirubin-BilR-Urobilinogen-Km	0.000614061
	uBilirubin Plasma	cBilirubin-MRP2-Vmax	0
	uBilirubin Plasma	Urobilinogen-MRP2-Vmax	0
	uBilirubin Plasma	cBilirubin-MRP3-Vmax	0
	uBilirubin Plasma	uBilirubin-OATP1B1-Vmax	-0.641811
	uBilirubin Plasma	cBilirubin-OATP1B1-Vmax	0
	uBilirubin Plasma	Urobilinogen-OATP1B1-Vmax	0
	uBilirubin Plasma	uBilirubin-UGT1A1-cBilirubin-Vmax	-1.64441
	uBilirubin Plasma	cBilirubin-GUS-uBilirubin-Vmax	0
	uBilirubin Plasma	uBilirubin-BilR-Urobilinogen-Vmax	-0.000626724
	uBilirubin Plasma	uBilirubin-OATP1B1-independent-Rate Constant	-0.336825
	uBilirubin Plasma	Urobilinogen-Renal Clearances-TSmax	0
	cBilirubin Plasma	Urobilinogen-Renal Clearances-Km	0
	cBilirubin Plasma	cBilirubin-MRP2-Km	0.980518
	cBilirubin Plasma	Urobilinogen-MRP2-Km	0
	cBilirubin Plasma	cBilirubin-MRP3-Km	-0.885843
	cBilirubin Plasma	uBilirubin-OATP1B1-Km	-0.000653965
	cBilirubin Plasma	cBilirubin-OATP1B1-Km	0.990522
	cBilirubin Plasma	Urobilinogen-OATP1B1-Km	0
	cBilirubin Plasma	uBilirubin-UGT1A1-cBilirubin-Km	0.00179323
	cBilirubin Plasma	cBilirubin-GUS-uBilirubin-Km	0
	cBilirubin Plasma	uBilirubin-BilR-Urobilinogen-Km	0.000372756
	cBilirubin Plasma	cBilirubin-MRP2-Vmax	-0.98409
	cBilirubin Plasma	Urobilinogen-MRP2-Vmax	0
	cBilirubin Plasma	cBilirubin-MRP3-Vmax	0.884751
	cBilirubin Plasma	uBilirubin-OATP1B1-Vmax	-0.00116647
	cBilirubin Plasma	cBilirubin-OATP1B1-Vmax	-0.993419
	cBilirubin Plasma	Urobilinogen-OATP1B1-Vmax	0
	cBilirubin Plasma	uBilirubin-UGT1A1-cBilirubin-Vmax	-0.00298922
	cBilirubin Plasma	cBilirubin-GUS-uBilirubin-Vmax	0
	cBilirubin Plasma	uBilirubin-BilR-Urobilinogen-Vmax	-0.000380622
	cBilirubin Plasma	uBilirubin-OATP1B1-independent-Rate Constant	-0.00061228
	cBilirubin Plasma	Urobilinogen-Renal Clearances-TSmax	0
Dubin-Johnson	uBilirubin Plasma	Urobilinogen-Renal Clearances-Km	0
	uBilirubin Plasma	cBilirubin-MRP2-Km	0.0035085
	uBilirubin Plasma	Urobilinogen-MRP2-Km	0
	uBilirubin Plasma	cBilirubin-MRP3-Km	-0.00309605
	uBilirubin Plasma	uBilirubin-OATP1B1-Km	0.553905
	uBilirubin Plasma	cBilirubin-OATP1B1-Km	0
	uBilirubin Plasma	Urobilinogen-OATP1B1-Km	0
	uBilirubin Plasma	uBilirubin-UGT1A1-cBilirubin-Km	0.0352542
	uBilirubin Plasma	cBilirubin-GUS-uBilirubin-Km	0
	uBilirubin Plasma	uBilirubin-BilR-Urobilinogen-Km	0.000324505
	uBilirubin Plasma	cBilirubin-MRP2-Vmax	-0.00370982
	uBilirubin Plasma	Urobilinogen-MRP2-Vmax	0
	uBilirubin Plasma	cBilirubin-MRP3-Vmax	0.00343978
	uBilirubin Plasma	uBilirubin-OATP1B1-Vmax	-0.554366
	uBilirubin Plasma	cBilirubin-OATP1B1-Vmax	-0.00383592
	uBilirubin Plasma	Urobilinogen-OATP1B1-Vmax	0
	uBilirubin Plasma	uBilirubin-UGT1A1-cBilirubin-Vmax	-0.0353682
	uBilirubin Plasma	cBilirubin-GUS-uBilirubin-Vmax	0
	uBilirubin Plasma	uBilirubin-BilR-Urobilinogen-Vmax	-0.000325939
	uBilirubin Plasma	uBilirubin-OATP1B1-independent-Rate Constant	-0.292402
	uBilirubin Plasma	Urobilinogen-Renal Clearances-TSmax	0
	cBilirubin Plasma	Urobilinogen-Renal Clearances-Km	0
	cBilirubin Plasma	cBilirubin-MRP2-Km	0.914902
	cBilirubin Plasma	Urobilinogen-MRP2-Km	0
	cBilirubin Plasma	cBilirubin-MRP3-Km	-0.807193
	cBilirubin Plasma	uBilirubin-OATP1B1-Km	0
	cBilirubin Plasma	cBilirubin-OATP1B1-Km	0.990442
	cBilirubin Plasma	Urobilinogen-OATP1B1-Km	0
	cBilirubin Plasma	uBilirubin-UGT1A1-cBilirubin-Km	0
	cBilirubin Plasma	cBilirubin-GUS-uBilirubin-Km	0
	cBilirubin Plasma	uBilirubin-BilR-Urobilinogen-Km	0.000352562
	cBilirubin Plasma	cBilirubin-MRP2-Vmax	-0.967282
	cBilirubin Plasma	Urobilinogen-MRP2-Vmax	0
	cBilirubin Plasma	cBilirubin-MRP3-Vmax	0.897048
	cBilirubin Plasma	uBilirubin-OATP1B1-Vmax	0
	cBilirubin Plasma	cBilirubin-OATP1B1-Vmax	-1.00021
	cBilirubin Plasma	Urobilinogen-OATP1B1-Vmax	0
	cBilirubin Plasma	uBilirubin-UGT1A1-cBilirubin-Vmax	0
	cBilirubin Plasma	cBilirubin-GUS-uBilirubin-Vmax	0
	cBilirubin Plasma	uBilirubin-BilR-Urobilinogen-Vmax	-0.000360205
	cBilirubin Plasma	uBilirubin-OATP1B1-independent-Rate Constant	0
	cBilirubin Plasma	Urobilinogen-Renal Clearances-TSmax	0
